# Supplementary material for: Genetic testing offer for inherited neuromuscular diseases within the EURO-NMD reference network: A European survey study
Source: PLoS One. 2020 Sep 18;15(9):e0239329. doi: 10.1371/journal.pone.0239329 (PMC7500674; doi:10.1371/journal.pone.0239329)
Supplement: S2 Table — (XLSX) [file pone.0239329.s002.xlsx]

## Sheet: Foglio1
CENTRES PARTECIPATING TO THE SURVEY		EUGT NUMBERS
HCP24 - Childrens Clinic Essen University Hospital	DE	nd
HCP20 - Neuromuscular Center of the University Medical Center Gottingen	DE	nd
HCP60 - Great Ormond Street Hospital, Foundation Trust	UK	EUGTGB65444
HCP61 - Oxford Neuromuscular Centre	UK	nd
HCP61 - Oxford Neuromuscular Centre	UK	nd
HCP08 - Motol University Hospital	CZ	EUGTCZ86999
HCP09 - University Hospital Brno, Neuromuscular Centre	CZ	EUGTCZ84042
HCP10 - Tampere University Hospital	FI	EUGTFI503446
HCP46 - Maastricht UMC+	NL	EUGTNL78656
HCP47 - Leiden University Medical Center	NL	EUGTNL78718
HCP45 - Radboud University Medical Center	NL	EUGTNL79049
HCP27 - Semmelweis University	HU	EUGTHU360838
HCP07 - Expert Centre for Hereditary, Neurologic and Metabolic Disorders - – University Hospital Alexandrovska	BG	nd
HCP51 - University Medical Center Ljubljana	SI	EUGTSI92225
HCP53 - Complejo Hospitalario Regional Virgen del Rocío	ES	EUGTES46617
HCP56 - Hospital UiP La Fe	ES	EUGTES57346
HCP52 - Hospital Sant Joan de Déu	ES	EUGTES58123
HCP54 - Hosipital de la Santa Creu i Sant Pau	ES	EUGTES39907
HCP29 - Ospedale Pediatrico Bambino Gesù IRCCS	IT	EUGTIT283946
HCP39 - Paediatric Neurology and Neuromuscular Disorders Unit -Gaslini Institute	IT	EUGTIT41744
HCP40 - Azienda Ospedaliera Universitaria Citta della Salute e della Scienza di Torino	IT	EUGTIT37138
HCP37 - AOU - ASST “Spedali Civili”	IT	EUGTIT291956
HCP31 - Azienda Ospedaliera Padova	IT	EUGTIT254416
HCP35 - Azienda Ospedaliero-Universitaria Pisana	IT	EUGTIT247621
U.O.C. di Genetica Medica - Dipartimento di Medicina Interna e Specialità Mediche - IRCCS AOU San Martino - IST - DIMI	IT	EUGTIT38754
HCP30 - Istituto Nazionale Neurologico Carlo Besta	IT	EUGTIT37550
Laboratorio di Medicina Genomica UILDM - IRCCS Fondazione Santa Lucia	IT	EUGTIT403866
HCP32 - Fondazione Policlinico Universitario A.Gemelli	IT	EUGTIT42042
IRCCS Istituto delle Scienze Neurologiche di Bologna - Azienda USL di Bologna Ospedale Bellaria	IT	EUGTIT330582
HCP42 - Istituto Auxologico Italiano Istituto di Ricovero e Cura a Carattere Scientifico	IT	EUGTIT37527
HCP35 - Azienda Ospedaliero-Universitaria Pisana	IT	nd
HCP34 - Azienda Ospedaliera-Universitaria Ferrara	IT	EUGTIT273882
HCP28 - AOU Policlinico "G.Martino" Messina	IT	nd
HCP36 - AOU - Second University of Naples (SUN)	IT	EUGTIT97033
HCP13 - Centre Hospitalier (Univeritaire de Nice (CHUN))	FR	EUGTFR8160
HCP12 - Hôpital Bicêtre, Hôpitaux universitaires Paris-Sud, Assistance Publique – Hôpitaux de Paris	FR	EUGTFR7765
HCP17 - Nantes University Hospital	FR	EUGTFR7767
HCP15 - CHU Limoges	FR	EUGTFR7609
Service de Génétique clinique - Génétique Moléculaire - CHU Paris - Hôpital Necker-Enfants Malades	FR	EUGTFR7689
Service Maladies héréditaires du métabolisme, dépistage néonatal et biologie foeto-maternelle - Centre de Biologie et Pathologie Est - CHU de Lyon HCL - GH Est	FR	EUGTFR7666
Unité fonctionnelle d'histologie moléculaire - Service de Pathologie - CHU de Bordeaux-GH Pellegrin	FR	EUGTFR8177
HCP12 - Hôpital Bicêtre, Hôpitaux universitaires Paris-Sud, Assistance Publique – Hôpitaux de Paris	FR	EUGTFR7796
HCP15 - CHU Limoges	FR	nd
HCP11 - Assistance Publique - Hopitaux de Paris (APHP) Consortium (NeMusChALS)	FR	EUGTFR7642
UF Génopathies - Pôle de Biochimie et Biologie Moléculaire - CHRU de Lille - Centre de Biologie Pathologie Génétique	FR	EUGTFR7708
HCP13 - Centre Hospitalier (Univeritaire de Nice (CHUN))	FR	EUGTFR8160
HCP14 - Assistance Publique -Hopitaux de Marseille	FR	EUGTFR7724
HCP11 - Assistance Publique - Hopitaux de Paris (APHP) Consortium (NeMusChALS)	FR	nd
HCP11 - Assistance Publique - Hopitaux de Paris (APHP) Consortium (NeMusChALS)	FR	nd
Service de biochimie - Pôle Biologie, Pharmacie et Hygiène - CHU de Caen - Hôpital de la Côte de Nacre	FR	EUGTFR7935
HCP11 - Assistance Publique - Hopitaux de Paris (APHP) Consortium (NeMusChALS)	FR	EUGTFR7902
HCP22 - University Hospitals Leuven	BE	EUGTBE55694
HCP04 - UZ Gent	BE	EUGTBE56112
HCP02 - Cliniques Universitaires de Bruxelles - Hopital Erasme	BE	EUGTBE58714
HCP06 - University Hospitals Saint-Luc	BE	EUGTBE418741

## Sheet: Foglio2
HCP24 - Childrens Clinic Essen University Hospital
HCP60 - Great Ormond Street Hospital, Foundation Trust
HCP53 - Complejo Hospitalario Regional Virgen del Rocío
HCP29 - Ospedale Pediatrico Bambino Gesù IRCCS	EUGTIT283946
HCP39 - Paediatric Neurology and Neuromuscular Disorders Unit -Gaslini Institute
HCP40 - Azienda Ospedaliera Universitaria Citta della Salute e della Scienza di Torino
HCP37 - AOU - ASST “Spedali Civili”	EUGTIT291956 Genetic studies in our Center are performed by Laboratory of Biotechnologies and Laboratory of Molecular Medicine, ASST Spedali Civili, Brescia and by Unit of Medical Genetics, University of Brescia, Italy. NMD tests are still not listed on Orphanet. A list of the performed tests is on the next section.
HCP31 - Azienda Ospedaliera Padova	EUGTIT254416
HCP08 - Motol University Hospital
HCP13 - Centre Hospitalier (Univeritaire de Nice (CHUN))	Laboratoire de génétique chromosomique et génétique moléculaire Service de génétique médicale CHU de Nice - Hôpital l'Archet 2 151 Route Saint-Antoine de Ginestière BP 3079 06202 NICE CEDEX 3 FRANCE Plus d'informations Téléphone : 33 (0)4 92 03 64 60 Fax : 33 (0)4 92 03 64 65
HCP35 - Azienda Ospedaliero-Universitaria Pisana	EUGTIT247621
NO HCP SUPPLIED BUT EUGT NUMBER AVAILABLE	EUGTIT38754 - U.O.C. di Genetica Medica - Dipartimento di Medicina Interna e Specialità Mediche - IRCCS AOU San Martino - IST - DIMI
HCP02 - Cliniques Universitaires de Bruxelles - Hopital Erasme
HCP10 - Tampere University Hospital	EUGTFI503446
HCP12 - Hôpital Bicêtre, Hôpitaux universitaires Paris-Sud, Assistance Publique – Hôpitaux de Paris	EUGTFR7765
HCP09 - University Hospital Brno, Neuromuscular Centre
HCP46 - Maastricht UMC+	78656
HCP04 - UZ Gent	EUGT number 56112
HCP30 - Istituto Nazionale Neurologico Carlo Besta
HCP45 - Radboud University Medical Center	EUGTNL79049
HCP27 - Semmelweis University
HCP56 - Hospital UiP La Fe
HCP20 - Neuromuscular Center of the University Medical Center Gottingen
HCP22 - University Hospitals Leuven
HCP17 - Nantes University Hospital
Unidentified entry
HCP07 - Expert Centre for Hereditary, Neurologic and Metabolic Disorders
HCP15 - CHU Limoges	EUGTGB74568
NO HCP SUPPLIED BUT EUGT NUMBER AVAILABLE	EUGTIT403866 - Laboratorio di Medicina Genomica UILDM - IRCCS Fondazione Santa Lucia
HCP32 - Fondazione Policlinico Universitario A.Gemelli
NO HCP SUPPLIED BUT EUGT NUMBER AVAILABLE	EUGTIT330582 - IRCCS Istituto delle Scienze Neurologiche di Bologna - Azienda USL di Bologna Ospedale Bellaria
HCP42 - Istituto Auxologico Italiano Istituto di Ricovero e Cura a Carattere Scientifico
Unidentified entry
NO HCP SUPPLIED BUT EUGT NUMBER AVAILABLE	EUGTFR7689 - Service de Génétique clinique - Génétique Moléculaire - CHU Paris - Hôpital Necker-Enfants Malades
NO HCP SUPPLIED BUT EUGT NUMBER AVAILABLE	EUGTFR7666 - Service Maladies héréditaires du métabolisme, dépistage néonatal et biologie foeto-maternelle - Centre de Biologie et Pathologie Est - CHU de Lyon HCL - GH Est
HCP06 - University Hospitals Saint-Luc	181930
HCP61 - Oxford Neuromuscular Centre	8103
NO HCP SUPPLIED BUT EUGT NUMBER AVAILABLE	EUGT8177 -(EUGTFR8177) - Unité fonctionnelle d'histologie moléculaire - Service de Pathologie - CHU de Bordeaux-GH Pellegrin
HCP12 - Hôpital Bicêtre, Hôpitaux universitaires Paris-Sud, Assistance Publique – Hôpitaux de Paris	EUGT 7796
HCP15 - CHU Limoges	7609
HCP11 - Assistance Publique - Hopitaux de Paris (APHP) Consortium (NeMusChALS)	EUGTFR7642
NO HCP SUPPLIED BUT EUGT NUMBER AVAILABLE	7708 - 7708 (EUGTFR7708) - UF Génopathies - Pôle de Biochimie et Biologie Moléculaire - CHRU de Lille - Centre de Biologie Pathologie Génétique
HCP52 - Hospital Sant Joan de Déu
HCP13 - Centre Hospitalier (Univeritaire de Nice (CHUN))	8160
NO HCP SUPPLIED BUT EUGT NUMBER AVAILABLE	7935 - (EUGTFR7935) - Service de biochimie - Pôle Biologie, Pharmacie et Hygiène - CHU de Caen - Hôpital de la Côte de Nacre
HCP51 - University Medical Center Ljubljana	EUGTSI92225
HCP14 - Assistance Publique -Hopitaux de Marseille
HCP61 - Oxford Neuromuscular Centre
HCP11 - Assistance Publique - Hopitaux de Paris (APHP) Consortium (NeMusChALS)	I do not know...
HCP11 - Assistance Publique - Hopitaux de Paris (APHP) Consortium (NeMusChALS)
HCP35 - Azienda Ospedaliero-Universitaria Pisana
HCP11 - Assistance Publique - Hopitaux de Paris (APHP) Consortium (NeMusChALS)	EUGT7902
HCP47 - Leiden University Medical Center	78718
HCP28 - AOU Policlinico "G.Martino" Messina
HCP36 - AOU - Second University of Naples (SUN)	EUGTIT97033
HCP54 - Hosipital de la Santa Creu i Sant Pau
HCP34 - Azienda Ospedaliera-Universitaria Ferrara	EUGTIT273882
HCP15 - CHU Limoges
HCP46 - Maastricht UMC+
HCP19 - University Hospital of Bonn
HCP15 - CHU Limoges
HCP19 - University Hospital of Bonn
HCP23 - Friedrich-Baur Institute
HCP56 - Hospital UiP La Fe
HCP45 - Radboud University Medical Center
HCP06 - University Hospitals Saint-Luc
HCP30 - Istituto Nazionale Neurologico Carlo Besta
HCP09 - University Hospital Brno, Neuromuscular Centre
HCP42 - Istituto Auxologico Italiano Istituto di Ricovero e Cura a Carattere Scientifico
HCP04 - UZ Gent
HCP45 - Radboud University Medical Center
HCP59 - University College London Hospitals
HCP43 - Academic Medical Centre
HCP44 - Erasmus MC University Medical Center
HCP34 - Azienda Ospedaliera-Universitaria Ferrara
HCP44 - Erasmus MC University Medical Center
HCP43 - Academic Medical Centre
HCP06 - University Hospitals Saint-Luc
HCP37 - AOU - ASST “Spedali Civili”
HCP43 - Academic Medical Centre
HCP38 - Fondazione IRCCS Ca' Granda Ospedale Maggiore Policlinico Milano
HCP03 - University Hospital of Saint-Etienne
HCP03 - University Hospital of Saint-Etienne
HCP42 - Istituto Auxologico Italiano Istituto di Ricovero e Cura a Carattere Scientifico
HCP42 - Istituto Auxologico Italiano Istituto di Ricovero e Cura a Carattere Scientifico
HCP16 - APHP Raymond Poincaré Hospital, University Hospitals Paris-Ouest
HCP47 - Leiden University Medical Center
HCP36 - AOU - Second University of Naples (SUN)
HCP42 - Istituto Auxologico Italiano Istituto di Ricovero e Cura a Carattere Scientifico
HCP11 - Assistance Publique - Hopitaux de Paris (APHP) Consortium (NeMusChALS)
HCP11 - Assistance Publique - Hopitaux de Paris (APHP) Consortium (NeMusChALS)
HCP11 - Assistance Publique - Hopitaux de Paris (APHP) Consortium (NeMusChALS)
HCP18 - Charité-Universitätsmedizin Berlin
HCP02 - Cliniques Universitaires de Bruxelles - Hopital Erasme
